# Supplementary material for: A Comparison of Solvent-Based Extraction Methods to Assess the Central Carbon Metabolites in Mouse Bone and Muscle
Source: Metabolites. 2022 May 18;12(5):453. doi: 10.3390/metabo12050453 (PMC9144563; doi:10.3390/metabo12050453)
Supplement: Supplementary file 1 [file metabolites-12-00453-s001.zip]

Archive with 1 entries (1 files):
- metabolites-1693190-supplementary.pdf
